# Supplementary material for: Emotional Exhaustion, a Proxy for Burnout, Is Associated with Sleep Health in French Healthcare Workers without Anxiety or Depressive Symptoms: A Cross-Sectional Study
Source: J Clin Med. 2023 Feb 27;12(5):1895. doi: 10.3390/jcm12051895 (PMC10004252; doi:10.3390/jcm12051895)
Supplement: Supplementary file 1 [file jcm-12-01895-s001.zip]

Archive with 1 entries (1 files):
- jcm-2146142-supplementary.pdf
